# Supplementary material for: Timing of Interleukin-4 Stimulation of Macrophages Determines Their Anti-Microbial Activity during Infection with Salmonella enterica Serovar Typhimurium
Source: Cells. 2023 Apr 14;12(8):1164. doi: 10.3390/cells12081164 (PMC10137269; doi:10.3390/cells12081164)
Supplement: Supplementary file 1 [file cells-12-01164-s001.zip]

Archive with 1 entries (1 files):
- cells-2148837-supplementary.pdf
